# Supplementary material for: Photooxidation of A2E by Blue Light Regulates Heme Oxygenase 1 Expression via NF-κB and Lysine Methyltransferase 2A in ARPE-19 Cells
Source: Life (Basel). 2022 Oct 25;12(11):1698. doi: 10.3390/life12111698 (PMC9699413; doi:10.3390/life12111698)
Supplement: Supplementary file 1 [file life-12-01698-s001.zip]

Archive with 1 entries (1 files):
- life-1967902-supplementary.pdf
